# Supplementary material for: Compliance and Attitudes towards the Gluten-Free Diet in Celiac Patients in Italy: What Has Changed after a Decade?
Source: Nutrients. 2024 Jul 31;16(15):2493. doi: 10.3390/nu16152493 (PMC11314567; doi:10.3390/nu16152493)
Supplement: Supplementary file 1 [file nutrients-16-02493-s001.zip]

Archive with 1 entries (1 files):
- nutrients-3105497-supplementary.pdf
